# Supplementary material for: Predicting dairy cattle PL via longitudinal rumen microbiome dynamics using machine learning approaches
Source: Microbiol Spectr. 2026 Apr 8;14(5):e02969-25. doi: 10.1128/spectrum.02969-25 (PMC13141961; doi:10.1128/spectrum.02969-25)
Supplement: Table S2 — Statistics of microbial interactions. [file spectrum.02969-25-s0003.xlsx]

## Sheet: Sheet 1
Statistics of microbial interactions
Group	Number_of_nodes	Number_of_edges	Positive_edges	Negative_edges	Average_degree	Average_path_length	Network_diameter	Network_density	Clustering_coefficient	Average_clustering_coeff	Average_weighted_degree	Modularity
OG	1363	6173	6153	20	9.05796	5.49787	15.756	0.00665048	0.54946	0.433141	7.77621	0.731976
GG	782	2803	2803	19	7.1688	2.81731	8.26886	0.009179	0.493895	0.568721	4.82331	0.766372
PG	1149	1637	1479	158	2.84943	6.95815	20.0789	0.00248209	0.37494	0.334768	2.4415	0.878353
FG	153	145	145	57	1.89542	1.66147	4.89605	0.0124699	0.484962	0.600794	1.60054	0.929138
Note: Number of nodes：The number of nodes in the network； Number of edges：The total number of edges connecting microorganisms in the network； Positive edges：The number of edges with positive correlation； Negative edges：The number of edges with negative correlation； Average degree：Degree refers to the number of edges connected to a node. The average degree is calculated by dividing the sum of degr…
