# Supplementary material for: Predicting dairy cattle PL via longitudinal rumen microbiome dynamics using machine learning approaches
Source: Microbiol Spectr. 2026 Apr 8;14(5):e02969-25. doi: 10.1128/spectrum.02969-25 (PMC13141961; doi:10.1128/spectrum.02969-25)
Supplement: Table S3 — Multi-model evaluation node of regression prediction models. [file spectrum.02969-25-s0004.xlsx]

## Sheet: Sheet1
Multi-model evaluation node of regression prediction models
Model Name	MSE	RMSE	MAE	R²
XGBRTEST	3.8776	1.9692	1.4905	0.0946
LGBMRTEST	2.9515	1.718	1.3057	0.169
Desicion Tree	5.5088	2.3471	1.7193	0.55
CatBoostR	3.4512	1.8577	1.3876	0.0258
AdaBoostR	3.1579	1.777	1.2632	0.1086
SVRTES	3.2729	0.8091	1.2004	0.7761
RFRTES	0.0765	1.2766	0.0595	0.4784
mean_scores	3.1852	1.6793	1.2037	0.1009
Note: Evaluation parameters for different regression models. These include: Mean Squared Error(MSE), Root Mean Squared Error(RMS), Mean Absolute Error(MAE), Coefficient of Determination(R²). The main models include: XGBoost Regressor Test（XGBRTEST）, LightGBM Regressor Test（LGBMRTEST）, Decision Tree, CatBoost Regressor(CatBoostR), AdaBoostR, Support Vector Regression Test（SVRTES）, Random Forest Te…
