# Supplementary material for: Predicting dairy cattle PL via longitudinal rumen microbiome dynamics using machine learning approaches
Source: Microbiol Spectr. 2026 Apr 8;14(5):e02969-25. doi: 10.1128/spectrum.02969-25 (PMC13141961; doi:10.1128/spectrum.02969-25)
Supplement: Table S4 — Evaluation parameters of regression models. [file spectrum.02969-25-s0005.xlsx]

## Sheet: Sheet1
Evaluation parameters of regression models
Model Name	Accuracy	Recall	F1-Score	AUROC	Presicion	Specificity
KNNCTEST	0.635294	0.472222	0.523077	0.609127	0.586207	0.755102
MLPTEST	0.541176	0.333333	0.380952	0.574263	0.444444	0.693878
SVMTEST	0.658824	0.5	0.553846	0.633787	0.62069	0.77551
XGBTEST	0.658824	0.527778	0.567164	0.664966	0.612903	0.755102
CatBoostTEST	0.670588	0.472222	0.548387	0.657029	0.653846	0.816327
NBTEST	0.647059	0.527778	0.558824	0.650227	0.59375	0.734694
RFTEST	0.827059	0.544444	0.726129	0.693265	0.815385	0.935918
LogisticTEST	0.635294	0.416667	0.491803	0.645125	0.6	0.795918
LGBMTEST	0.682353	0.527778	0.584615	0.670068	0.655172	0.795918
AdaBoostTEST	0.588235	0.416667	0.461538	0.565476	0.517241	0.714286
GBDTTEST	0.611765	0.416667	0.47619	0.594388	0.555556	0.755102
DesicionTreeTEST	0.647059	0.444444	0.516129	0.64229	0.615385	0.795918
Note:KNNCTEST：K-Nearest Neighbors Classifier Test，MLPTEST（Multi-Layer Perceptron Test），SVMTEST（Support Vector Machine Test），XGBTEST（Extreme Gradient Boosting Test），CatBoostTEST（Categorical Boosting Test），NBTEST（Naive Bayes Test）；RFTEST（RFTEST）， LGBMTEST（Light Gradient Boosting Machine Test），AdaBoostTEST（Adaptive Boosting Test ），GBDTTEST（Gradient Boosting Decision Tree Test），DesicionTreeTEST（Decis…
